# Supplementary material for: Linarin, a Glycosylated Flavonoid, with Potential Therapeutic Attributes: A Comprehensive Review
Source: Pharmaceuticals (Basel). 2021 Oct 29;14(11):1104. doi: 10.3390/ph14111104 (PMC8621830; doi:10.3390/ph14111104)
Supplement: Supplementary file 1 [file pharmaceuticals-14-01104-s001.zip]

Archive with 1 entries (1 files):
- pharmaceuticals-1425982-SI.pdf
